# Supplementary material for: Plant-Based Diets and Metabolic Syndrome Components: The Questions That Still Need to Be Answered—A Narrative Review
Source: Nutrients. 2024 Jan 4;16(1):165. doi: 10.3390/nu16010165 (PMC10780839; doi:10.3390/nu16010165)
Supplement: Supplementary file 1 [file nutrients-16-00165-s001.zip]

Archive with 1 entries (1 files):
- nutrients-2748562-supplementary.pdf
